# Supplementary material for: Metal Coordination-Driven Supramolecular Nanozyme as an Effective Colorimetric Biosensor for Neurotransmitters and Organophosphorus Pesticides
Source: Biosensors (Basel). 2023 Feb 15;13(2):277. doi: 10.3390/bios13020277 (PMC9954067; doi:10.3390/bios13020277)
Supplement: Supplementary file 1 [file biosensors-13-00277-s001.zip]

Archive with 1 entries (1 files):
- biosensors-2199013-supplementary.pdf
